# Supplementary material for: Cognitive control & the anterior cingulate cortex: Necessity & coherence
Source: Neuroimage. Author manuscript; Available in PMC 2025 Oct 1. (PMC7618188; doi:10.1016/j.neuroimage.2024.120600)
Supplement: Supplementary files [file EMS208347-supplement-Supplementary_files.zip]

Archive with 4 entries (4 files):
- 1-s2.0-S1053811924000958-mmc1.zip
- 1-s2.0-S1053811924000958-mmc3.zip
- 1-s2.0-S1053811924000958-mmc2.zip
- 1-s2.0-S1053811924000958-mmc4.pdf
